# Supplementary material for: Multi-Omics Analysis Reveals the Regulatory Mechanism of Different Probiotics on Growth Performance and Intestinal Health of Salmo trutta (S. trutta)
Source: Microorganisms. 2024 Jul 12;12(7):1410. doi: 10.3390/microorganisms12071410 (PMC11278557; doi:10.3390/microorganisms12071410)
Supplement: Supplementary file 1 [file microorganisms-12-01410-s001.zip]

Archive with 1 entries (1 files):
- microorganisms-3108956-supplementary.pdf
